# Supplementary material for: Spatial‐Scale Evolutionary Bias Sheds Light on the Latitudinal Diversity Gradient
Source: Ecol Evol. 2026 Jul 29;16(8):e74111. doi: 10.1002/ece3.74111 (PMC13420377; doi:10.1002/ece3.74111)
Supplement: Supplementary file 2 — Table S6: Sequencing data statistics of 48 samples. [file ECE3-16-e74111-s004.xls]

## Sheet: Table S6
Table S6 Sequencing data statistics of 48 samples.
Sample Name (#)	Insert Size (bp)	Reads Length (bp)	Raw Data (Mb)	Adapter (%)	Duplication (%)	Total Reads (#)	Filtered Reads (%)	Low Quality Filtered Reads (%)	Clean Data (Mb)
B1	350	(150:150)	1310	1.31	1.77	8738130	3.23	0	1268
B2	350	(150:150)	1310	2.64	1.12	8738130	3.94	0	1259
B3	350	(150:150)	1310	1.91	1.31	8738130	3.37	0	1266
B4	350	(150:150)	1310	1.52	0.96	8738130	2.63	0	1276
B5	350	(150:150)	1310	1.48	1.29	8738130	2.98	0	1271
B6	350	(150:150)	1310	2.78	1.05	8738130	4.03	0	1257
B7	350	(150:150)	1310	1.61	1.08	8738130	2.9	0	1272
B8	350	(150:150)	1310	1.85	1.04	8738130	3.11	0	1269
B9	350	(150:150)	1310	1.88	1.02	8738130	3.12	0	1269
B10	350	(150:150)	1310	1.8	1.09	8738130	3.1	0	1269
B11	350	(150:150)	1310	1.75	0.9	8738130	2.87	0	1273
B12	350	(150:150)	1310	1.91	1.01	8738130	3.14	0	1269
B13	350	(150:150)	1310	1.75	0.96	8738130	2.92	0	1272
B14	350	(150:150)	1310	2.24	1.33	8738130	3.78	0	1261
B15	350	(150:150)	1310	1.69	1.2	8738130	3.11	0	1269
B16	350	(150:150)	1310	2.04	1.05	8738130	3.3	0	1267
B17	350	(150:150)	1310	1.91	0.93	8738130	3.06	0	1270
B18	350	(150:150)	1310	1.54	1.1	8738130	2.86	0	1273
B19	350	(150:150)	1310	1.62	0.99	8738130	2.82	0	1273
B20	350	(150:150)	1310	1.76	1.13	8738130	3.1	0	1269
B21	350	(150:150)	1310	1.61	0.78	8738130	2.61	0	1276
B22	350	(150:150)	1310	2.12	1.09	8738130	3.42	0	1265
B23	350	(150:150)	1310	1.55	0.74	8738130	2.5	0	1277
B24	350	(150:150)	1310	2.68	1.05	8738130	3.94	0	1259
W1	350	(150:150)	1310	1.36	1.37	8738130	2.88	0	1272
W2	350	(150:150)	1310	1.64	1.64	8738130	3.44	0	1265
W3	350	(150:150)	1310	1.66	1.2	8738130	3.02	0	1271
W4	350	(150:150)	1310	1.52	1.26	8738130	2.94	0	1272
W5	350	(150:150)	1310	1.63	1.33	8738130	3.12	0	1269
W6	350	(150:150)	1310	1.96	1.27	8738130	3.38	0	1266
W7	350	(150:150)	1310	1.65	1.18	8738130	2.99	0	1271
W8	350	(150:150)	1310	1.24	1	8738130	2.39	0	1279
W9	350	(150:150)	1310	1.33	1.41	8738130	2.89	0	1272
W10	350	(150:150)	1310	1.4	1.32	8738130	2.87	0	1273
W11	350	(150:150)	1310	2.12	0.94	8738130	3.21	0	1268
W12	350	(150:150)	1310	1.51	1.45	8738130	3.11	0	1269
W13	350	(150:150)	1310	1.63	1.43	8738130	3.22	0	1268
W14	350	(150:150)	1310	2.42	1.27	8738130	3.85	0	1260
W15	350	(150:150)	1310	2.24	1.36	8738130	3.76	0	1261
W16	350	(150:150)	1310	2.02	1.35	8738130	3.53	0	1264
W17	350	(150:150)	1310	1.64	1	8738130	2.8	0	1273
W18	350	(150:150)	1310	1.51	1.31	8738130	2.97	0	1271
W19	350	(150:150)	1310	1.42	1.5	8738130	3.08	0	1270
W20	350	(150:150)	1310	1.7	1.42	8738130	3.27	0	1267
W21	350	(150:150)	1310	1.83	1.43	8738130	3.42	0	1265
W22	350	(150:150)	1310	1.63	1.38	8738130	3.16	0	1269
W23	350	(150:150)	1310	2.04	1.36	8738130	3.56	0	1264
W24	350	(150:150)	1310	1.54	1.27	8738130	2.96	0	1271
