# Supplementary material for: Spatial‐Scale Evolutionary Bias Sheds Light on the Latitudinal Diversity Gradient
Source: Ecol Evol. 2026 Jul 29;16(8):e74111. doi: 10.1002/ece3.74111 (PMC13420377; doi:10.1002/ece3.74111)
Supplement: Supplementary file 3 — Table S7: Mapping results of 48 samples with the reference genome, along with sequencing depth and coverage statistics. [file ECE3-16-e74111-s002.xls]

## Sheet: Table S7
Table S7 Mapping results of 48 samples with the reference genome, along with sequencing depth and coverage statistics.
Sample_Name	Clean reads	Clean bases(bp)	Mapping rate	Unique rate	Duplicate rate	Mismatch rate	Coverage	Average sequencing depth(X)
B1	3083518	462527700	99.42	98.15	0	0.22	1	99.3
B2	3083518	462527700	99.15	98.07	0	0.22	1	99
B3	3083518	462527700	99.21	98.16	0	0.22	1	99.08
B4	3083518	462527700	99.39	98.19	0	0.23	1	99.3
B5	3083518	462527700	99.36	98.17	0	0.19	1	99.22
B6	3083518	462527700	99.04	98.18	0	0.21	1	98.91
B7	3083518	462527700	99.4	98.18	0	0.2	1	99.31
B8	3083518	462527700	99.32	98.19	0	0.21	1	99.21
B9	3083518	462527700	98.13	98.16	0	0.21	1	98.01
B10	3083518	462527700	98.84	98.17	0	0.2	1	98.52
B11	3083518	462527700	99.32	98.22	0	0.21	1	99.22
B12	3083518	462527700	99.27	98.21	0	0.2	1	99.15
B13	3083518	462527700	99.22	98.19	0	0.18	1	99.11
B14	3083518	462527700	99.23	98.19	0	0.21	1	99.06
B15	3083518	462527700	99.37	98.17	0	0.19	1	99.27
B16	3083518	462527700	99.26	98.18	0	0.2	1	99.14
B17	3083518	462527700	99.22	98.21	0	0.2	1	99.07
B18	3083518	462527700	99.33	98.17	0	0.19	1	98.99
B19	3083518	462527700	99.4	98.17	0	0.19	1	99.3
B20	3083518	462527700	99.35	98.16	0	0.2	1	99.25
B21	3083518	462527700	99.43	98.17	0	0.18	1	99.34
B22	3083518	462527700	99.28	98.2	0	0.21	1	99.17
B23	3083518	462527700	99.39	98.18	0	0.19	1	99.29
B24	3083518	462527700	99.21	98.17	0	0.21	1	99.11
W1	3083518	462527700	99.41	98.17	0	0.22	1	99.29
W2	3083518	462527700	99.3	98.18	0	0.23	1	98.99
W3	3083518	462527700	99.3	98.18	0	0.21	1	99.16
W4	3083518	462527700	99.36	98.18	0	0.22	1	99.19
W5	3083518	462527700	99.36	98.17	0	0.21	1	99.26
W6	3083518	462527700	99.3	98.17	0	0.22	1	99.19
W7	3083518	462527700	99.36	98.19	0	0.22	1	99.23
W8	3083518	462527700	99.44	98.19	0	0.2	1	99.35
W9	3083518	462527700	98.92	98.16	0	0.21	1	98.82
W10	3083518	462527700	99.35	98.16	0	0.21	1	99.21
W11	3083518	462527700	99.27	98.18	0	0.21	1	99.13
W12	3083518	462527700	99.38	98.18	0	0.22	1	99.26
W13	3083518	462527700	99.35	98.18	0	0.2	1	99.24
W14	3083518	462527700	99.19	98.18	0	0.2	1	99.06
W15	3083518	462527700	99.23	98.18	0	0.22	1	99.04
W16	3083518	462527700	99.3	98.15	0	0.22	1	99.18
W17	3083518	462527700	99.39	98.17	0	0.21	1	99.29
W18	3083518	462527700	99.37	98.16	0	0.2	1	99.25
W19	3083518	462527700	99.37	98.17	0	0.21	1	99.25
W20	3083518	462527700	99.32	98.19	0	0.21	1	99.17
W21	3083518	462527700	99.3	98.15	0	0.22	1	99.18
W22	3083518	462527700	99.33	98.19	0	0.22	1	99.08
W23	3083518	462527700	99.29	98.15	0	0.22	1	99.18
W24	3083518	462527700	99.4	98.18	0	0.2	1	99.27
