# Supplementary material for: Spatial‐Scale Evolutionary Bias Sheds Light on the Latitudinal Diversity Gradient
Source: Ecol Evol. 2026 Jul 29;16(8):e74111. doi: 10.1002/ece3.74111 (PMC13420377; doi:10.1002/ece3.74111)
Supplement: Supplementary file 4 — Table S8: SNP and indel count statistics for 48 samples. [file ECE3-16-e74111-s003.xls]

## Sheet: Table S8
Table S8 SNP and indel count statistics for 48 samples.
Sample Name (#)	BGISEQ Data (Mb)	SNP Number (#)	InDel Number (#)
B1	1268	0	1
B2	1259	1	1
B3	1266	1	1
B4	1276	3	1
B5	1271	1	1
B6	1257	1	1
B7	1272	1	1
B8	1269	1	1
B9	1269	2	1
B10	1269	1	2
B11	1273	1	1
B12	1269	1	1
B13	1272	1	1
B14	1261	2	1
B15	1269	2	1
B16	1267	1	1
B17	1270	1	1
B18	1273	1	1
B19	1273	0	1
B20	1269	2	1
B21	1276	0	1
B22	1265	1	2
B23	1277	2	1
B24	1259	1	1
W1	1272	1	0
W2	1265	1	0
W3	1271	1	0
W4	1272	1	0
W5	1269	1	0
W6	1266	1	0
W7	1271	1	0
W8	1279	1	0
W9	1272	1	0
W10	1273	1	0
W11	1268	1	0
W12	1269	1	0
W13	1268	1	0
W14	1260	1	0
W15	1261	1	0
W16	1264	1	0
W17	1273	1	0
W18	1271	1	0
W19	1270	1	0
W20	1267	1	0
W21	1265	1	0
W22	1269	1	0
W23	1264	1	0
W24	1271	1	0
