# Supplementary material for: Spatial‐Scale Evolutionary Bias Sheds Light on the Latitudinal Diversity Gradient
Source: Ecol Evol. 2026 Jul 29;16(8):e74111. doi: 10.1002/ece3.74111 (PMC13420377; doi:10.1002/ece3.74111)
Supplement: Supplementary file 5 — Table S9: SNPs of 48 samples. The genome of lac‐ancestor is used as the reference (ref) genome. SNPs are highlighted in red or yellow. Three samples (B1, B19, and B21) have no SNPs and are not shown. [file ECE3-16-e74111-s005.xls]

## Sheet: SNP 汇总
Table S9 SNPs of 48 samples. The genome of lac-ancestor is used as the reference (ref) genome. SNPs are highlighted in red or yellow. Three samples (B1, B19, and B21) have no SNPs and are not shown.
Protein	ref genome position	ref_base	B2	B3	B4	B5	B6	B7	B8	B9	B10	B11	B12	B13	B14	B15	B16	B17	B18	B20	B22	B23	B24	W1	W2	W3	W4	W5	W6	W7	W8	W9	W10	W11	W12	W13	W14	W15	W16	W17	W18	W19	W20	W21	W22	W23	W24	ref_base<->sample_base	ref_codon<->sample_codon
Hypothetical protein AZZ93_003117	1158731	T	T	T	T	T	T	T	T	T	T	T	T	T	C	T	T	T	T	T	T	T	T	T	T	T	T	T	T	T	T	T	T	T	T	T	T	T	T	T	T	T	T	T	T	T	T	T<->C	--
LacI family DNA-binding transcriptional regulator	1642462	C	C	C	G	C	C	C	C	C	C	C	C	C	C	C	C	C	C	C	C	C	C	C	C	C	C	C	C	C	C	C	C	C	C	C	C	C	C	C	C	C	C	C	C	C	C	C<->G	CCA<->GCA
Ribonuclease D	1996853	C	C	C	C	C	C	C	C	T	C	C	C	C	C	C	C	C	C	C	C	C	C	C	C	C	C	C	C	C	C	C	C	C	C	C	C	C	C	C	C	C	C	C	C	C	C	C<->T	CCG<->TCG
PTS system N,N'-diacetylchitobiose-specific transporter subunit IIB	2062483	A	A	A	A	A	A	A	A	A	A	A	A	A	A	A	A	A	A	C	A	A	A	A	A	A	A	A	A	A	A	A	A	A	A	A	A	A	A	A	A	A	A	A	A	A	A	A<->C	GCA<->GCC
Enoyl-CoA hydratase-related protein	2425026	A	A	A	A	A	A	A	A	A	A	A	A	A	A	A	A	A	A	A	A	G	A	A	A	A	A	A	A	A	A	A	A	A	A	A	A	A	A	A	A	A	A	A	A	A	A	A<->G	TAT<->CAT
DNA polymerase III subunit epsilon	3630350	A	A	A	A	G	A	A	A	A	A	A	A	A	A	A	A	A	A	A	A	A	A	A	A	A	A	A	A	A	A	A	A	A	A	A	A	A	A	A	A	A	A	A	A	A	A	A<->G	ATT<->ATC
CNNM domain-containing protein	4067254	C	C	C	C	C	C	C	C	C	C	C	C	C	C	C	C	C	C	C	C	C	C	T	T	T	T	T	T	T	T	T	T	T	T	T	T	T	T	T	T	T	T	T	T	T	T	C<->T	GCC<->GCT
Cytochrome c biogenesis protein CcsA	4216081	G	C	C	G	G	C	C	C	C	C	C	C	C	C	C	C	C	C	C	C	C	C	G	G	G	G	G	G	G	G	G	G	G	G	G	G	G	G	G	G	G	G	G	G	G	G	G<->C	GCC<->GGC
Hypothetical protein	4324244	A	A	A	G	A	A	A	A	A	A	A	A	A	A	A	A	A	A	A	A	A	A	A	A	A	A	A	A	A	A	A	A	A	A	A	A	A	A	A	A	A	A	A	A	A	A	A<->G	GTT<->GCT
Spy/CpxP family protein refolding chaperone	4401847	C	C	C	A	C	C	C	C	C	C	C	C	C	C	C	C	C	C	C	C	C	C	C	C	C	C	C	C	C	C	C	C	C	C	C	C	C	C	C	C	C	C	C	C	C	C	C<->A	--
ATP-binding protein	4404494	G	G	G	G	G	G	G	G	G	G	G	G	G	G	T	G	G	G	G	G	G	G	G	G	G	G	G	G	G	G	G	G	G	G	G	G	G	G	G	G	G	G	G	G	G	G	G<->T	GGC<->GTC
[truncated: 3 more columns]
